# Supplementary material for: Local Ancestry Inference Based on Population-Specific Single-Nucleotide Polymorphisms—A Study of Admixed Populations in the 1000 Genomes Project
Source: Genes (Basel). 2024 Aug 21;15(8):1099. doi: 10.3390/genes15081099 (PMC11353365; doi:10.3390/genes15081099)
Supplement: Supplementary file 1 [file genes-15-01099-s001.zip]

Archive with 1 entries (1 files):
- genes-3106542-supplementary.pdf
